# Supplementary material for: Development of a Japanese Sports Food Exchange List Reflecting Products Used in Japanese Athletic Settings
Source: Nutrients. 2026 May 27;18(11):1711. doi: 10.3390/nu18111711 (PMC13259277; doi:10.3390/nu18111711)
Supplement: Supplementary file 1 [file nutrients-18-01711-s001.zip]

Archive with 5 entries (5 files):
- .DS_Store
- Icon_
- Table S1.xlsx
- Table S2.xlsx
- Table S3.pdf
