# Supplementary material for: Development of a Japanese Sports Food Exchange List Reflecting Products Used in Japanese Athletic Settings
Source: Nutrients. 2026 May 27;18(11):1711. doi: 10.3390/nu18111711 (PMC13259277; doi:10.3390/nu18111711)
Supplement: Supplementary file 1 [file nutrients-18-01711-s001.zip › Table S1.xlsx]

## Sheet: Sheet1
Table S1 Companies Excluded After Expert Selection by 7 Category
	Excluded Companies
Energy jellies	Asahi Ryokuken Co., Ltd. Sato Pharmaceutical Co., Ltd. Amway Japan G.K.
Energy gels	Japan Clinic Co., Ltd. Emetore Co., Ltd.
Protein drinks	VALX Inc.
Protein bars	Liv Laboratories Co., Ltd.
Protein powders	ALLUP Co., Ltd. FIXIT Inc. LYFT Corporation Nu Skin Japan Co., Ltd. Asahi Group Foods, Ltd. Asahi Ryokuken Inc. ORTHO Corporation Nissui Corporation SAURUS JAPAN Co., Ltd. Forever Living Products Japan, Ltd. Liv Laboratories Co., Ltd. Wakasa Seikatsu Co., Ltd. Different Co., Ltd. Royal Arts
