# Supplementary material for: Development of a Japanese Sports Food Exchange List Reflecting Products Used in Japanese Athletic Settings
Source: Nutrients. 2026 May 27;18(11):1711. doi: 10.3390/nu18111711 (PMC13259277; doi:10.3390/nu18111711)
Supplement: Supplementary file 1 [file nutrients-18-01711-s001.zip › Table S2.xlsx]

## Sheet: Sports drinks
Table S2: Target Product List
▶Sports drinks（SD）
			Supplier	Brand	Product Name	Flavor		1 unit of mass （ml）	Energy (kcal)	Protein (g)	Fat (g)	Carbohydrate (ｇ)
SD1	★	1	DNS	DNS	R.E.D.(500ml plastic bottle)	Blood orange flavor		500	62	2.5	0	12.9
		2	Kirin Holdings Co., Ltd.	KIRIN LOVES SPORTS	KIRIN LOVES SPORTS			555	77.7	0	0	18.87
		3	Kirin Holdings Co., Ltd.	Kirin Low-Sweetness Sports Drink	Kirin Low-Sweetness Sports Drink			555	72.15	0	0	17.76
		4	Kirin Holdings Co., Ltd.	Healthya	Healthya Water			500	53	0	0	13.3
		5	Kirin Holdings Co., Ltd.	Kirin Sports Professional	Kirin Sports Professional			555	76	0	0	19
		6	Kirin Holdings Co., Ltd.	Amino Vital Gold 2000 Drink	Amino Vital Gold 2000 Drink			555	72.15	2.0535	0	15.54
		7	Otsuka Pharmaceutical Co., Ltd.	POCARI SWEAT ION WATER	POCARI SWEAT ION WATER			500	55	0	0	13.5
	☆	8	Otsuka Pharmaceutical Co., Ltd.	Amino-Value 4000	Amino-Value 4000			500	90	5	0	18
		9	Asahi Soft Drinks Co., Ltd.	Asahi Super H2O	Asahi Beverage Super H2O			600	72	0	0	17.4
SD2		10	SAURUS JAPAN Co., Ltd.	SAURUS	SAURUS SPORTS DRINK			500	80	0	0	20
	☆	11	Otsuka Pharmaceutical Co., Ltd.	Pocari Sweat	POCARI SWEAT PET Bottle			500	125	0	0	31
		12	Otsuka Pharmaceutical Co., Ltd.	Pocari Sweat	Pocari Sweat Bottle Can			300	81	0	0	20.1
		13	Otsuka Pharmaceutical Co., Ltd.	Energen	Energen			500	120	0	0	27.5
	☆	14	Otsuka Pharmaceutical Co., Ltd.	BODYMAINTÉ	BODYMAINTÉ			500	90	0	0	22
		15	Coca‑Cola (Japan) Company, Limited.	Aquarius	Aquarius			500	95	0	0	23.5
		16	Coca‑Cola (Japan) Company, Limited.	Aquarius	Aquarius 1-Day Multi-Vitamin			500	92	0	0	23
		17	Suntory Holdings Limited	GREEN DA・KA・RA	GREEN DA・KA・RA			600	108	0	0	26.4
★Products awarded the INFORMEDCHOICE certification (August 1, 2025) ☆Products listed on the website for sports supplement information for anti-doping (August 1, 2025)

## Sheet: Energy jellies
▶Energy jellies（EJ）
			Supplier	Brand	Product Name	Flavor		1 unit of mass (g)	Energy (kcal)	Protein (g)	Fat (g)	Carbohydrate (g)
EJ1		1	Meiji Co., Ltd.	Sokko Genki	Sokko Genki Jelly Amino Acid & Royal Jelly	Nutritional Drink Flavor		180	100	1.7	0	23.5
		2	Meiji Co., Ltd.	Sokko Genki	Sokkou Genki Jelly Ginseng + Nutritional Drink Flavor	Nutritional Drink Flavor		180	100	0.6	0	24.4
		3	Meiji Co., Ltd.	Sokko Genki	SOKKOU GENKI Jelly GABA+	Irresistible Energy Drink Flavor		180	100	0.7	0	24.6
		4	Meiji Co., Ltd.	Sokko Genki	Sokko Genki Jelly Citric Acid + Crisp & Sour Lemon Flavor	Lemon Flavor		180	100	0.7	0	25
		5	Meiji Co., Ltd.	Sokko Genki	Sokko Genki Jelly Iron & Multi Vitamin	Grape Flavor		180	93	0	0	23
		6	HOUSE WELLNESS FOODS CORPORATION	C1000	Vitamin Lemon Jelly			180	84	0	0	21
		7	HOUSE WELLNESS FOODS CORPORATION	PERFECT VITAMIN	PERFECT VITAMIN Daily Vitamin Jelly	Grapefruit Flavor		180	105	0	0	26
		8	HOUSE WELLNESS FOODS CORPORATION	PERFECT VITAMIN	PERFECT VITAMIN Daily Vitamin Jelly	Muscat Flavor		180	110	0	0	31
		9	HOUSE WELLNESS FOODS CORPORATION	PERFECT VITAMIN	Perfect Vitamin 1 Day Vitamin Jelly with Dietary Fiber			180	110	0	0	31
	☆	10	Ajinomoto Co., Inc.	Amino Vital	Amino Vital Gold Jelly Drink Pouch			135	135	3.6	0	32
	☆	11	Ajinomoto Co., Inc.	Amino Vital	AminoVital Jelly Drink SUPER SPORTS			100	100	3	0	21.7
		12	Otsuka Pharmaceutical Co., Ltd.	JogMate	JogMate Protein JELLY			180	100	10	0	17
		13	Otsuka Pharmaceutical Co., Ltd.	Pocari Sweat	Pocari Sweat JELLY			180	55	0	0	13.3
		14	Otsuka Pharmaceutical Co., Ltd.	Energen	Energen Jelly			200	100	0	0	25.3
		15	Otsuka Pharmaceutical Co., Ltd.	BODYMAINTÉ	BODYMAINTÉ Jelly	Yogurt Flavor		100	95	10	0	14
		16	Morinaga & Co., Ltd.	in jelly	in Jelly, Fruit Texture	Kyoho grape Flavor		150	78	0	0	23.4
		17	Morinaga & Co., Ltd.	in jelly	in Jelly, Fruit Texture	Peach Flavor		150	87	0	0	26
	☆	18	Morinaga & Co., Ltd.	in jelly	in Jelly Energy Glucose	Ramune flavor		180	128	0	0	31.9
	☆	19	Morinaga & Co., Ltd.	in jelly	in Jelly Multi-Vitamin	Grapefruit Flavor		180	90	0	0	22.5
	☆	20	Morinaga & Co., Ltd.	in jelly	in Jelly Multi-Mineral	Grape Flavor		180	90	0	0	22.5
EJ2	★	21	DNS	DNS	DNS Energy Jelly	Muscat Flavor		180	200	4.1	0	46
		22	Meiji Co., Ltd.	Sokko Genki	Sokko Genki Jelly Energy & Multi Vitamin	Muscat Flavor		180	200	0	0	50
		23	Taisho Pharmaceutical Co., Ltd.	LIPOVITAN	Lipovitan Jelly C			180	180	1.1	0	45.8
		24	Taisho Pharmaceutical Co., Ltd.	LIPOVITAN	Lipovitan Jelly Sports			180	200	0	0	50
		25	Ajinomoto Co., Inc.	Amino Vital	aminoVITAL Jelly Drink Multi Energy			180	160	1.5	0	39.1
		26	Ajinomoto Co., Inc.	Amino Vital	amino Vital Jelly Drink Guts Gear	Muscat Flavor		250	200	1.5	0	50
		27	Ajinomoto Co., Inc.	Amino Vital	amino Vital Jelly Drink Guts Gear	Apple Flavor		250	200	1.5	0	50
		28	Ajinomoto Co., Inc.	Amino Vital	amino Vital Jelly Drink Guts Gear	Cider Flavor		250	200	1.5	0	50
	☆	29	Ajinomoto Co., Inc.	Amino Vital	aminoVITAL® PERFECT ENERGY Jelly Drink			130	180	5	0	41
	☆	30	Morinaga & Co., Ltd.	in jelly	in Jelly Energy BCAA	Nutrition drink flavor		180	180	2	0	43
	☆	31	Morinaga & Co., Ltd.	in jelly	in Jelly Energy	Muscat Flavor		180	180	0	0	45
		32	AEON TOPVALU CO., LTD.	Quick Charge Drink Jelly	ENERGY180	Sicilian Lemon Flavor		180	180	0	0	45
		33	AEON TOPVALU CO., LTD.	Quick Charge Drink Jelly	ENERGY180	Muscat Flavor		180	180	0	0	45
EJ3	★	34	Meiji Co., Ltd.	SAVAS	SAVAS PRO Recovery Protein Jelly	Mixed Fruit Flavor		180	170	10	0.9	30.9
		35	Otsuka Pharmaceutical Co., Ltd.	Calorie Mate	Calorie Mate JELLY	Apple Flavor		215	200	8.2	4.4	33.2
		36	Otsuka Pharmaceutical Co., Ltd.	Calorie Mate	Calorie Mate JELLY	Lime & Grapefruit Flavor		215	200	8.2	4.4	33.2
		37	Otsuka Pharmaceutical Co., Ltd.	Calorie Mate	Calorie Mate JELLY	Fruity Milk Flavor		215	200	8.2	4.4	33.2
★Products awarded the INFORMEDCHOICE certification (August 1, 2025) ☆Products listed on the website for sports supplement information for anti-doping (August 1, 2025)

## Sheet: Energy bars
▶Energy bars（EB）
		Supplier	Brand	Product Name	Flavor		1 unit of mass (g)	Energy (kcal)	Protein (g)	Fat (g)	Carbohydrate (g)
EB1	1	Otsuka Pharmaceutical Co., Ltd.	SOYJOY	SOYJOY Plant-Based	White Chocolate & Lemon		25	129	6	8.7	8.4
	2	Otsuka Pharmaceutical Co., Ltd.	SOYJOY	SOYJOY Plant-Based	Banana		25	117	6	6.9	9.5
	3	Otsuka Pharmaceutical Co., Ltd.	SOYJOY	SOYJOY Fig & Raisin			30	136	4.7	8	13.5
	4	Otsuka Pharmaceutical Co., Ltd.	SOYJOY	SOYJOY Fruits & Cheese			30	145	4.7	8.2	13.8
	5	Otsuka Pharmaceutical Co., Ltd.	SOYJOY	SOYJOY Sweet Potato			30	135	4.3	7.6	14.6
	6	Otsuka Pharmaceutical Co., Ltd.	SOYJOY	SOYJOY Peanuts			30	149	6.5	10.5	9.8
	7	Otsuka Pharmaceutical Co., Ltd.	SOYJOY	SOYJOY Matcha & Macadamia			30	149	5.3	10.4	11.2
	8	Otsuka Pharmaceutical Co., Ltd.	SOYJOY	SOYJOY Almond & Chocolate			30	145	5	9.7	12.2
	9	Otsuka Pharmaceutical Co., Ltd.	SOYJOY	SOYJOY Apple			30	133	4.5	7	15.2
	10	Otsuka Pharmaceutical Co., Ltd.	SOYJOY	SOYJOY Raisin			30	132	4.3	7.1	15
	11	Otsuka Pharmaceutical Co., Ltd.	SOYJOY	SOYJOY Strawberry			30	133	3.9	7.1	15.6
	12	Otsuka Pharmaceutical Co., Ltd.	SOYJOY	SOYJOY Blueberry			30	134	4	7.4	15.2
	13	Ezaki Glico Co., Ltd.	Okara Dakara	Okara Dakara	Chocolate Chip		22	102	1.2	5.1	13.2
	14	Ezaki Glico Co., Ltd.	Okara Dakara	Okara Dakara	Cheesecake		22	101	1.4	5.1	12.7
	15	Ezaki Glico Co., Ltd.	Balance On Mini Cake	Balance On Mini Cake	Chocolate Brownie		23	96	0.9	4.2	14.7
	16	Ezaki Glico Co., Ltd.	Balance On Mini Cake	Balance On Mini Cake	Cheesecake		23	98	1.1	4.5	14.2
EB2	17	Asahi Group Foods, Ltd.	Ippon Manzoku Bar	Ippon Manzoku Bar	Cereal Chocolate		37	195	2.8	11	22.3
	18	Asahi Group Foods, Ltd.	Ippon Manzoku Bar	Ippon Manzoku Bar	Cereal White		37	188	1.6	10	23.9
	19	Asahi Group Foods, Ltd.	Ippon Manzoku Bar	Ippon Manzoku Bar	Cereal Black, 80% Sugar Off		37	179	2.4	11	22.8
	20	Asahi Group Foods, Ltd.	Ippon Manzoku Bar	Ippon Manzoku Bar	Cereal Strawberry		37	188	1.5	10	24
	21	Asahi Group Foods, Ltd.	Ippon Manzoku Bar	Ippon Manzoku Bar	Matcha White Chocolate		37	192	1.6	10	24.6
	22	Asahi Group Foods, Ltd.	Ippon Manzoku Bar	Ippon Manzoku Bar FRUIT 100	RED SATISFYING FRUIT		35	173	1.2	8.6	23.4
	23	Asahi Group Foods, Ltd.	Ippon Manzoku Bar	Ippon Manzoku Bar FRUIT 100	YELLOW SATISFYING FRUIT		35	168	1	7.2	25.4
	24	Asahi Group Foods, Ltd.	Ippon Manzoku Bar	Ippon Manzoku Bar for Coffee	Butter Cookie		40	181	2	7.9	26.8
	25	Asahi Group Foods, Ltd.	Ippon Manzoku Bar	Ippon Manzoku Bar for Coffee	Chocolate Chip Cookie		40	187	1.7	9	26.4
	26	Otsuka Pharmaceutical Co., Ltd.	Calorie Mate	Calorie Mate BLOCK	Vanilla		40	200	4.1	11.1	21.5
	27	Otsuka Pharmaceutical Co., Ltd.	Calorie Mate	Calorie Mate BLOCK	Cheese		40	200	4.2	11.1	21.4
	28	Otsuka Pharmaceutical Co., Ltd.	Calorie Mate	Calorie Mate BLOCK	Fruit		40	200	4.1	11.1	21.7
	29	Otsuka Pharmaceutical Co., Ltd.	Calorie Mate	Calorie Mate BLOCK	Chocolate		40	200	4.3	11.2	20.9
	30	Otsuka Pharmaceutical Co., Ltd.	Calorie Mate	Calorie Mate BLOCK	Maple		40	200	4	11.3	21.1
	31	Ezaki Glico Co., Ltd.	Mainichi Kajitsu	Fruit Cake Bar			35	153	1.3	6.4	22.8
EB3	32	CERRO TORRE JAPAN INC.	Enemoti	Enemoti Walnut Mochi			40	145	1.6	3.4	27
	33	CERRO TORRE JAPAN INC.	Enemoti	Enemoti Salt Mochi			40	149	1.5	3.5	27.8
	34	CERRO TORRE JAPAN INC.	Enemoti	Enemoti Amazake Mochi			40	156	1.9	3.1	30
★Products awarded the INFORMEDCHOICE certification (August 1, 2025) ☆Products listed on the website for sports supplement information for anti-doping (August 1, 2025)

## Sheet: Energy gels
▶Energy gels（EG）
			Supplier	Brand	Product Name	Flavor		1 unit of mass (g)	Energy (kcal)	Protein (g)	Fat (g)	Carbohydrate (g)
EG1		1	DAITO SUISAN CO.,LTD.	DAITO SUISAN	Ore wa Sesshus ENERGY	Grape		45	109	0	2	22.7
		2	DAITO SUISAN CO.,LTD.	DAITO SUISAN	Ore wa Sesshus ENERGY	Peach		45	104	0	2	21.3
	★	3	GU Energy Labs	GU Energy Labs	ORIGINAL ENEGY GEL	CHOCOLATE OUTRAGE		32	100	0	1.5	21
		4	GU Energy Labs	GU Energy Labs	ORIGINAL ENEGY GEL	PUMPUKIN SAPICE		32	100	0	0	22
	★	5	GU Energy Labs	GU Energy Labs	ORIGINAL ENEGY GEL	TRI-BERRY		32	100	0	0	23
		6	GU Energy Labs	GU Energy Labs	ORIGINAL ENEGY GEL	VANILLA BEAN		32	100	0	0	22
	★	7	GU Energy Labs	GU Energy Labs	ORIGINAL ENEGY GEL	STRAWBERRY BANANA		32	100	0	0	23
		8	GU Energy Labs	GU Energy Labs	ORIGINAL ENEGY GEL	Cola me-happy		32	100	0	0	22
	★	9	GU Energy Labs	GU Energy Labs	ORIGINAL ENEGY GEL	SALTED CARAMEL		32	100	0	0	22
		10	GU Energy Labs	GU Energy Labs	ORIGINAL ENEGY GEL	BIRTHDAY CAKE		32	100	0	0	22
	★	11	GU Energy Labs	GU Energy Labs	ORIGINAL ENEGY GEL	CAMPFIRE S‘MORES		32	100	0	0.5	22
	★	12	GU Energy Labs	GU Energy Labs	ORIGINAL ENEGY GEL	JET BLACKKERRY		32	100	0	0	22
		13	GU Energy Labs	GU Energy Labs	ORIGINAL ENEGY GEL	LEMON SUBLIME		32	100	0	0	23
	★	14	GU Energy Labs	GU Energy Labs	ORIGINAL ENEGY GEL	SALTED WATERMELON		32	100	0	0	23
	★	15	GU Energy Labs	GU Energy Labs	ORIGINAL ENEGY GEL	MANDRIN ORANGE		32	100	0	0	23
	★	16	GU Energy Labs	GU Energy Labs	ORIGINAL ENEGY GEL	ESPRESSO LOVE		32	100	0	0	23
	★	17	GU Energy Labs	GU Energy Labs	ORIGINAL ENEGY GEL	CARAMEL MACCHIATO		32	100	0	0	22
	★	18	GU Energy Labs	GU Energy Labs	ORIGINAL ENEGY GEL	RASBERRY LEMONADE		32	100	0	0	23
	★	19	GU Energy Labs	GU Energy Labs	Liquid Energy Gel	Lemonade		60	95	0	0	23
	★	20	GU Energy Labs	GU Energy Labs	Liquid Energy Gel	STRAWBERRY BANANA		60	95	0	0	23
	★	21	GU Energy Labs	GU Energy Labs	Liquid Energy Gel	cola		60	94	0	0	23
		22	GU Energy Labs	GU Energy Labs	MAURTENGEL100			40	100	0	0	25
EG2		23	CERRO TORRE JAPAN INC.	Mag-On	Mag-On Gelee	Peach Flavor		41	120	0	0	30
		24	CERRO TORRE JAPAN INC.	Mag-On	Mag-On Gelee	Banana Flavor		41	120	0	0	30
	★	25	CERRO TORRE JAPAN INC.	Mag-On	Mag-On Energy Gel	Ume Flavor		41	120	0	0	30
		26	CERRO TORRE JAPAN INC.	Mag-On	Mag-On Energy Gel	Aomikan Flavor		41	120	0	0	30
	★	27	CERRO TORRE JAPAN INC.	Mag-On	Mag-On Energy Gel	Pink Grapefruit Flavor		41	120	0	0	30
	★	28	CERRO TORRE JAPAN INC.	Mag-On	Mag-On Energy Gel	Lemon Flavor		41	120	0	0	30
	★	29	CERRO TORRE JAPAN INC.	Mag-On	Mag-On Energy Gel	Apple Flavor		41	120	0	0	30
	★	30	CERRO TORRE JAPAN INC.	Mag-On	Mag-On Energy Gel	Grapefruit Flavor		41	120	0	0	30
	★	31	Nippon Shinyaku Co., Ltd.	WINZONE	ENERGY GEL	Shikuwasa Flavor		40	115	0	0	29
	★	32	Nippon Shinyaku Co., Ltd.	WINZONE	ENERGY GEL	Orange Flavor		40	115	0	0	29
	★	33	Nippon Shinyaku Co., Ltd.	WINZONE	ENERGY GEL	Muscat Flavor		40	115	0	0	29
	★	34	Nippon Shinyaku Co., Ltd.	WINZONE	ENERGY GEL	Pineapple Flavor		40	115	0	0	28.8
		35	Hamari Nutritional Sciences	Carno Power	Carno Power ENERGY	RAMUNE Flavor		40	108	0.08	0	26.92
		36	Aristo Co., Ltd.	MEDALIST ENERGY GEL	MEDALIST ENERGY GEL	APPLE & HONEY		45	106	0	0	26.6
		37	Aristo Co., Ltd.	MEDALIST ENERGY GEL	MEDALIST ENERGY GEL	GRAPEFRUIT & HONEY		45	107	0.3	0	26.4
		38	Aristo Co., Ltd.	MEDALIST ENERGY GEL	MEDALIST ENERGY GEL	GRAPE & HONEY		45	106	0.1	0	26.3
		39	Aristo Co., Ltd.	MEDALIST ENERGY GEL	MEDALIST ENERGY GEL	COFFEE & HONEY		45	105	0.1	0.1	26.3
EG3		40	DNS	DNS	ENERGY GEL	Honey Lemon		41	134	4.5	9	28.9
	★	41	SAURUS JAPAN Co., Ltd.	SAURUS	AMINO SAURUS gel Elite 03	PEACH LEMON		55	157.3	8.47	0	30.9
		42	SAURUS JAPAN Co., Ltd.	SAURUS	AMINO SAURUS gel Elite 04	GRAPE		55	156.2	7.81	0	31.2
		43	SAURUS JAPAN Co., Ltd.	SAURUS	AMINO SAURUS gel 01	Mango		45	119	5.7	0	24.9
		44	SAURUS JAPAN Co., Ltd.	SAURUS	AMINO SAURUS gel 02	Lemon		45	122	5.9	0	25.4
★Products awarded the INFORMEDCHOICE certification (August 1, 2025) ☆Products listed on the website for sports supplement information for anti-doping (August 1, 2025)

## Sheet: Protein drinks
▶Protein drinks（PD）
			Supplier	Brand	Product Name	Flavor		1 unit of mass (ml)	Energy (kcal)	Protein (g)	Fat (g)	Carbohydrate (g)
PD1	★	1	DNS	DNS	HYDRATE PRO	Sports Drink Flavor		500	70	15.5	0	2.5
		2	Meiji Co., Ltd.	SAVAS	MILK PROTEIN Fat 0	Chocolate Flavor		200	107	20	0	6.9
		3	Meiji Co., Ltd.	SAVAS	MILK PROTEIN 0% Fat (Protein 20g)	Caramel Flavor		200	107	20	0	6.8
		4	Meiji Co., Ltd.	SAVAS	MILK PROTEIN 0% Fat (Protein 20g)	Strawberry Flavor		200	107	20	0	6.9
		5	Meiji Co., Ltd.	SAVAS	MILK PROTEIN 0% Fat (Protein 15g)	Cocoa Flavor		200	103	15	0	10.8
		6	Meiji Co., Ltd.	SAVAS	MILK PROTEIN 0% Fat (Protein 15g)	Vanilla Flavor		200	103	15	0	10.8
		7	Meiji Co., Ltd.	SAVAS	MILK PROTEIN 0% Fat (Protein 15g)	Banana Flavor		200	103	15	0	10.8
		8	Meiji Co., Ltd.	SAVAS	MILK PROTEIN 0% Fat (Protein 15g)	Strawberry Flavor		200	102	15	0	10.7
		9	Meiji Co., Ltd.	SAVAS	MILK PROTEIN 0% Fat (Protein 15g)	Milk Flavor		200	102	15	0	10.6
		10	Meiji Co., Ltd.	SAVAS	SOY PROTEIN	Soy Latte Flavor		200	79	15	1	3.8
		11	Meiji Co., Ltd.	SAVAS	SOY PROTEIN	Vanilla Flavor		200	80	15	1	4.1
		12	Morinaga & Co., Ltd.	in PROTEIN	in PROTEIN PET			280	80	10	0	10.1
		13	DANONE JAPAN CO., LTD.	oikos	Protein Drink, High Absorption Protein 18g	Cocoa		240	125	18	0	13.2
		14	DANONE JAPAN CO., LTD.	oikos	Protein Drink, High Absorption Protein 18g	Cafe Latte		240	125	18	0	13.2
		15	DANONE JAPAN CO., LTD.	oikos	Protein Drink, High Absorption Protein 18g	Vanilla		240	125	18	0	13.2
PD2		16	Liv Laboratories Co., Ltd.	matsukiyo LAB	Milk Protein	Milk Flavor		200	120	20	3.9	1.2
		17	Liv Laboratories Co., Ltd.	matsukiyo LAB	Milk Protein	Strawberry Flavor		200	119	20	3.7	1.4
		18	Liv Laboratories Co., Ltd.	matsukiyo LAB	Milk Protein	Banana Flavor		200	146	25	4.5	1.5
		19	Liv Laboratories Co., Ltd.	matsukiyo LAB	Milk Protein	Yogurt Flavor		200	146	25	4.5	1.5
		20	Liv Laboratories Co., Ltd.	matsukiyo LAB	TRIPLE PROTEIN DRINK	Strawberry Milk Flavor		330	151	22	4.3	6.3
		21	Liv Laboratories Co., Ltd.	matsukiyo LAB	TRIPLE PROTEIN DRINK	Fruit Milk Flavor		330	151	22	4.3	6.3
PD3	★	22	DNS	DNS	Pro-X	Mixed Berry Flavor		350	121	28.5	0	1.1
	★	23	DNS	DNS	Pro-X	Apple Flavor		350	124	28.8	0	1.6
	★	24	DNS	DNS	Pro-X	Mngo Flavor		350	123	28.8	0	1.3
★Products awarded the INFORMEDCHOICE certification (August 1, 2025) ☆Products listed on the website for sports supplement information for anti-doping (August 1, 2025)

## Sheet: Protein bars
▶Protein bars (PB)
			Supplier	Brand	Product Name	Flavor		1 unit of mass (g)	Energy (kcal)	Protein (g)	Fat (g)	Carbohydrate (g)
PB1	★	1	NatureLab. Co., Ltd.	CLEVER MUSCLE	Protein Bar	Milk Chocolate		39.1	206	15.1	11.6	10.6
	★	2	NatureLab. Co., Ltd.	CLEVER MUSCLE	Protein Bar	Bitter Chocolate		39.7	206	15	11.9	10.7
	★	3	NatureLab. Co., Ltd.	CLEVER MUSCLE	Protein Bar	Salted Chocolate		39.2	199	15.5	11.2	9.6
		4	MYPROTEIN	MYPROTEIN	Lean Layered Protein Bar	white chocolate and respberry		40	138	15	3.4	12
		5	MYPROTEIN	MYPROTEIN	Lean Layered Protein Bar	chocolate cookie dough		40	137	15	3.2	12
		6	MYPROTEIN	MYPROTEIN	Crispy Protein Wafer	Cookies & Cream		42	195	15	9	13
		7	MYPROTEIN	MYPROTEIN	Crispy Protein Wafer	Chocolate		42	195	15	9	13
		8	MYPROTEIN	MYPROTEIN	Protein Wafer	Chocolate & Hazelnut		42	195	15	9	13
		9	MYPROTEIN	MYPROTEIN	Protein Wafer	Vanilla		42	195	15	9	13
		10	Morinaga & Co., Ltd.	in BAR	in BAR Protein	Crunchy Bitter		42	185	16.9	9.7	11.9
		11	Morinaga & Co., Ltd.	in BAR	in BAR Protein	Crunchy Chocolate		43	213	16.9	10.7	13.1
	☆	12	Morinaga & Co., Ltd.	in BAR	in BAR Protein	Baked Chocolate		44	199	15.8	10.2	14
	☆	13	Morinaga & Co., Ltd.	in BAR	in BAR Protein	Baked Bitter		43	192	16	9.6	13.4
		14	Morinaga & Co., Ltd.	in BAR	in BAR Protein	Vanilla		37	199	10.3	12.4	13.1
		15	Morinaga & Co., Ltd.	in BAR	in BAR Protein	Matcha Latte		37	200	10.3	12.4	14.1
		16	Morinaga & Co., Ltd.	in BAR	in BAR Protein	Nuts		37	193	10.7	10.4	14.5
PB2		17	DNS	DNS	MEAL BAR Bar-X			45	214	15.6	9.3	17.1
		18	MYPROTEIN	MYPROTEIN	Layered Protein Bar	triple chocolate fudge		60	212	20	6.2	20
		19	MYPROTEIN	MYPROTEIN	Layered Protein Bar	Cocoa		60	206	20	5.6	20
		20	MYPROTEIN	MYPROTEIN	Layered Protein Bar	Coffee		60	224	22	7.3	17
		21	MYPROTEIN	MYPROTEIN	Layered Protein Bar	Strawbery		60	219	20	7.8	16
		22	MYPROTEIN	MYPROTEIN	Layered Protein Bar	Chocolate Peanut Pretzel		60	211	20	6.1	20
		23	MYPROTEIN	MYPROTEIN	Layered Protein Bar	Vanilla Birthday Cake		60	208	20	5.6	21
		24	MYPROTEIN	MYPROTEIN	Layered Protein Bar	Matcha		60	214	20	8	18
	★	25	Asahi Group Foods, Ltd.	Ippon Manzoku Bar	Protein Series	Chocolate		39	195	18	8.5	12.1
	★	26	Asahi Group Foods, Ltd.	Ippon Manzoku Bar	Protein Series	Strawbery		39	193	17	8.8	11.65
		27	Asahi Group Foods, Ltd.	Ippon Manzoku Bar	Protein Series	Black		39	187	19	9.3	10
	★	28	Asahi Group Foods, Ltd.	Ippon Manzoku Bar	Protein Series	White		39	199	18	8.9	12.4
PB3		29	Asahi Group Foods, Ltd.	Ippon Manzoku Bar	Protein Series	Baked Caramel		45	240	16	15	10.6
	★	30	Asahi Group Foods, Ltd.	Ippon Manzoku Bar	Protein Series	Baked Cheese		45	231	16	14	10.6
		31	Meiji Co., Ltd.	SAVAS	SAVAS Protein Bar	Chocolate		44	231	16.8	13.3	10.8
		32	Meiji Co., Ltd.	SAVAS	SAVAS Soy Protein Bar	Bitter Chocolate		45	227	16.5	13.7	10.7
		33	Morinaga & Co., Ltd.	in Bar	in Bar Protein Meal	Rare Cheesecake		51	247	22.9	14.6	8.3
		34	Morinaga & Co., Ltd.	in Bar	in Bar Protein Meal	Berry Chocolate		51	239	22.9	13.3	9.4
		35	Morinaga & Co., Ltd.	in Bar	in Bar Protein GOLD	Cranberry & Strawberry		52	259	20.9	13.3	14.4
		36	Morinaga & Co., Ltd.	in Bar	in Bar Protein GOLD	Orange & 2 Nut		52	258	20.9	13.2	14.8
PB4		37	Meiji Co., Ltd.	SAVAS	SAVAS Protein Bar	Milk Chocolate		60	306	22.7	16.7	16.1
		38	Asahi Group Foods, Ltd.	Ippon Manzoku Bar	Giga Protein Series	Chocolate		65	332	30	17	15.5
		39	Asahi Group Foods, Ltd.	Ippon Manzoku Bar	Giga Protein Series	Caramel		65	326	30	16	16.15
★Products awarded the INFORMEDCHOICE certification (August 1, 2025) ☆Products listed on the website for sports supplement information for anti-doping (August 1, 2025)

## Sheet: Protein powders
▶Protein powders（PP）
			Supplier	Brand	Product Name	Flavor		1 unit of mass (g)	Energy (kcal)	Protein (g)	Fat (g)	Carbohydrate (g)
PP1		1	ALPRON Inc.	ALPRON	EX Protein WOMAN	Milk Tea Flavor		30	84	10.6	2.1	5.6
	★	2	Real Style Co.,Ltd.	be LEGEND	Whey Protein	Caramel Coffee Flavor		30	119.3	11	1.8	3.8
		3	MYPROTEIN JAPAN K.K.	MYPROTEIN	Clear Vegan Protein Powder	Apple＆Elderflower		16	52	10	0	2.7
		4	MYPROTEIN JAPAN K.K.	MYPROTEIN	Clear Vegan Protein Powder	Pineapple＆Grapefruit		16	57	10	0	2.7
		5	MYPROTEIN JAPAN K.K.	MYPROTEIN	Clear Vegan Protein Powder	Strawbery		16	52	10	0	2.9
		6	MYPROTEIN JAPAN K.K.	MYPROTEIN	Clear Vegan Protein Powder	Blackcurrant		16	57	11	0	2.3
		7	MYPROTEIN JAPAN K.K.	MYPROTEIN	Clear Vegan Protein Powder	Black Cherry		16	51	9	0	3.6
		8	MYPROTEIN JAPAN K.K.	MYPROTEIN	Clear Vegan Protein Powder	Blood Orange		16	61	10	1	2.8
		9	MYPROTEIN JAPAN K.K.	MYPROTEIN	Clear Vegan Protein Powder	Lemon & Lime		16	54	10	0.1	2.6
		10	MYPROTEIN JAPAN K.K.	MYPROTEIN	Soy + Collagen Protein	Milk Tea		23	77	13	0.25	6.1
		11	ULTORA Inc.	ULTORA	TEAPROTEIN	Straight Tea		20	57.5	11.2	0.16	7.2
		12	ULTORA Inc.	ULTORA	TEAPROTEIN	Lemon Tea		20	57.9	11.2	0.17	7.2
		13	ULTORA Inc.	ULTORA	TEAPROTEIN	Green Tea		20	57	11.4	0.1	6.9
		14	ULTORA Inc.	ULTORA	SOY DIET PROTEIN	Banana		30	74	15.2	0.5	2.7
		15	ULTORA Inc.	ULTORA	SOY DIET PROTEIN	Cocoa		30	75	15.4	0.8	2.1
		16	ULTORA Inc.	ULTORA	SOY DIET PROTEIN	Almond Tofu		30	73	15.1	0.5	2.7
		17	VALX Inc.	VALX	Soy Protein	Chocolate		20	76	16.1	1	0.7
		18	VALX Inc.	VALX	Soy Protein	Mango		20	75	16.1	0.7	1.1
		19	VALX Inc.	VALX	Soy Protein	Banana		20	75	15.8	0.7	1.3
		20	VALX Inc.	VALX	Soy Protein	Hojicha		20	76	16.1	1	0.8
		21	VALX Inc.	VALX	Soy Protein	Raw Caramel		20	75	16.6	0.7	0.4
		22	VALX Inc.	VALX	Soy Protein	Coconut Milk		20	76	15.6	0.9	1.3
		23	VALX Inc.	VALX	Soy Protein	Black Honey Kinako		20	76	16.2	0.9	0.7
		24	VALX Inc.	VALX	DIETER PROTEIN	Gateau Chocolat		20	73	14.1	1.1	2.8
		25	VALX Inc.	VALX	DIETER PROTEIN	Strawberry milk		20	74	13.8	1	3.4
		26	VALX Inc.	VALX	DIETER PROTEIN	Basque Cheesecake		20	73	13.8	0.8	3.4
		27	VALX Inc.	VALX	Protein Smoothie	Mango		28	87	11.7	0.3	14.3
		28	VALX Inc.	VALX	Protein Smoothie	Cassis + Red Beet		28	91	11.5	0.7	13.7
		29	VALX Inc.	VALX	Protein Smoothie	Apple		28	92	11.9	0.8	13.4
		30	Meiji Co., Ltd.	SAVAS	SAVAS WHEY PROTEIN 100 MULTI VITAMIN & MINERAL	MILK CHOCOLATE		21	73	12.5	1.4	3.6
		31	Meiji Co., Ltd.	SAVAS	SAVAS Whey Protein 100 Multivitamin & Mineral	Blueberry Yogurt Flavor		21	77	12.5	1.3	4.4
		32	Meiji Co., Ltd.	SAVAS	SAVAS Shape & Beauty	Milk Tea		21	76	12.5	0.5	5.6
		33	Meiji Co., Ltd.	SAVAS	SAVAS Shape & Beauty	Chocolete		21	72	12.5	0.7	4.3
	★	34	Nippon Shinyaku Co., Ltd.	WINZONE	WINZONE SOY PROTEIN PERFECT CHOICE	Kinako Chocolate		20	76	16.1	0.9	0.9
	★	35	Nippon Shinyaku Co., Ltd.	WINZONE	WINZONE SOY PROTEIN PERFECT CHOICE	Almond Milk		20	75	16.3	0.7	1
	★	36	Nippon Shinyaku Co., Ltd.	WINZONE	WINZONE SOY PROTEIN PERFECT CHOICE	Caramel Latte		20	75	16.1	0.7	1
		37	Amway Japan G.K.	Nutrilite	Nutrilite Protein Drink Mix	Matcha		23.5	95	9	2	10
		38	Amway Japan G.K.	Nutrilite	Nutrilite Protein Drink Mix	Chocolate		24.2	96	10.6	1.5	10
		39	Amway Japan G.K.	Nutrilite	Nutrilite Protein Drink Mix	Mixed Berries		23.5	95	8	2.5	10
	☆	40	Morinaga & Co., Ltd.	weiider	Delicious Soy Protein	Bitter Cocoa		20	72	10.4	1.2	5.9
	☆	41	Morinaga & Co., Ltd.	weiider	Delicious Soy Protein	Coffee		20	75	10.4	0.6	7.1
	☆	42	Morinaga & Co., Ltd.	weiider	Protein Effect	Morinaga Cocoa		30	82	15.6	1.2	2.7
		43	Ezaki Glico Co., Ltd.	POWER PRODUCTION	WHEY PROTEIN 680g	Plain		20	73	17.9	0.1	0.1
		44	Ezaki Glico Co., Ltd.	POWER PRODUCTION	Max Load Whey Protein	Chocolate		20	79	13.4	1.1	3.8
		45	Ezaki Glico Co., Ltd.	POWER PRODUCTION	Max Load Whey Protein	Strawbery		20	80	13.6	1	4.1
		46	Ezaki Glico Co., Ltd.	POWER PRODUCTION	Max Load Whey Protein	Sour Milk		20	80	13.6	1	4.2
		47	Norm Co., Ltd.	NORM	NORM BEAUTY HYBRID PROTEIN	Chocolate		27	95.1	16.1	1.5	7
PP2		48	AiROBOTICS	NIJI PROTEIN	WHEY PROTEIN	Banana		30	118	21	1	9.4
		49	AiROBOTICS	NIJI PROTEIN	WHEY PROTEIN	Chocolate		30	119	21	1.3	9
	★	50	ALPRON	BAZOOKA NUTRITION	WPH WHEY PEPTIDE MPS BLEND	Sour Lemon		30	111	20.1	0.1	7.6
		51	ALPRON	ALPRON	EX-BEAUTY SOY PROTEIN	Cookie & Cream		30	110	10.2	0.8	16.9
		52	ALPRON	ALPRON	EX-BEAUTY WPI PROTEIN	Passion Fruit		30	114	15.2	0	13.4
		53	ALPRON	IZUMO	IZMO ATHLETE PROTEIN BIO	Berry Berry		32	115	20.8	0.4	8.1
		54	Real Style Co.,Ltd.	be LEGEND	be LEGEND Sports & Wellness	Matcha		40	155.3	15.8	1.3	20.2
		55	Real Style Co.,Ltd.	be LEGEND	be LEGEND Sports & Wellness	Banana		40	158.3	15.1	1.7	20.8
		56	Real Style Co.,Ltd.	be LEGEND	be LEGEND Sports & Wellness	Milk Tea		40	156.2	15.5	1.3	20.6
		57	Real Style Co.,Ltd.	be LEGEND	be LEGEND Sports & Wellness	Yogurt		40	154.7	15.6	1.2	20.5
		58	NatureLab. Co., Ltd.	CLEVER MUSCLE	Weight Down	Mixed Berry		30	149	20	1.53	20.5
		59	NatureLab. Co., Ltd.	CLEVER MUSCLE	Weight Down	Chocolate		45	148	20	1.84	19.7
		60	NatureLab. Co., Ltd.	CLEVER MUSCLE	Weight Down	Yogurt		45	143	20	1.67	16.8
		61	NatureLab. Co., Ltd.	CLEVER MUSCLE	Weight Down	Matcha Latte		45	144	20	1.71	15
		62	NatureLab. Co., Ltd.	CLEVER MUSCLE	Clear Weight Down Protein	Grape		36	114	18	0	12
		63	NatureLab. Co., Ltd.	CLEVER MUSCLE	Clear Weight Down Protein	Salt Lemon		36	114	18	0	12
		64	NatureLab. Co., Ltd.	CLEVER MUSCLE	Clear Weight Down Protein	Peach Tea		36	117	18	0	12.2
		65	NatureLab. Co., Ltd.	CLEVER MUSCLE	Clear Weight Down Protein	muscat		36	114	18	0	12.1
		66	NatureLab. Co., Ltd.	CLEVER MUSCLE	VEGAN Weight Down Protein	Matcha Latte		42	135	18	1.89	14.2
		67	NatureLab. Co., Ltd.	CLEVER MUSCLE	VEGAN Weight Down Protein	Almond Milk		42	135	18	2.1	13.9
PP3	★	68	ALPRON Inc.	BAZOOKA NUTRITION	WPH WHEY PEPTIDE MPS BLEND	Bitter Chocolate		30	112	20.5	0.8	6.1
	★	69	ALPRON Inc.	BAZOOKA NUTRITION	WPH WHEY PEPTIDE MPS BLEND	SOUR TROPICAL		30	109	20.2	0.2	6.8
		70	ALPRON Inc.	ALPRON	ALPRON Whey Protein WPC	Double Rich Chocolate		30	113	20.1	1.1	5.7
		71	ALPRON Inc.	ALPRON	ALPRON Whey Protein WPC	Fresh Strawberry		30	113	20	0.8	6.4
		72	ALPRON Inc.	ALPRON	ALPRON Whey Protein WPC	Bitter Chocolate		30	112	20.4	1	5.4
		73	ALPRON Inc.	ALPRON	ALPRON Whey Protein WPC	Yogurt		30	113	20.1	1	6
		74	ALPRON Inc.	ALPRON	ALPRON Whey Protein WPC	Lemon Yogurt		30	113	19.7	0.9	6.5
		75	ALPRON Inc.	ALPRON	ALPRON Whey Protein WPC	Mixed Berry		30	114	20	1.1	6.1
		76	ALPRON Inc.	ALPRON	ALPRON Whey Protein WPC	Banana		30	113	20	0.9	6.3
		77	ALPRON Inc.	ALPRON	ALPRON Whey Protein WPC	Fresh Caramel		30	116	20	1.5	5.5
		78	ALPRON Inc.	ALPRON	ALPRON Whey Protein WPC	Authentic Matcha		30	114	20.6	1.2	5.3
		79	ALPRON Inc.	ALPRON	ALPRON Whey Protein WPC	Royal Milk Tea		30	117	20.3	1.4	5.7
		80	ALPRON Inc.	ALPRON	ALPRON Whey Protein WPC	Milk Cocoa Flavor (with Chocolate Chips)		30	114	19.9	1.3	5.8
		81	ALPRON Inc.	ALPRON	ALPRON Whey Protein WPC	Cookie & Cream (with Chocolate Chips)		30	115	20	1.2	6
		82	ALPRON Inc.	ALPRON	ALPRON Whey Protein WPC	Apricot Tofu (Strawberry Chip)		30	115	19.8	1.2	6.2
		83	ALPRON Inc.	ALPRON	ALPRON Whey Protein WPC	Matcha (with Choco Chips)		30	116	20	1.4	5.8
		84	ALPRON Inc.	ALPRON	ALPRON SOY	Strawberry		30	107	20.5	0.8	5.8
		85	ALPRON Inc.	ALPRON	ALPRON SOY	Double Rich Chocolate		30	105	20.9	1.1	5
		86	ALPRON Inc.	ALPRON	Alpron Whey Protein WPC	Chocola		30	116	22.7	1.4	3.3
		87	ALPRON Inc.	ALPRON	Alpron Whey Protein WPC	Strawberry		30	113	22.3	1.2	3.3
		88	ALPRON Inc.	ALPRON	Alpron Whey Protein WPC	Banana		30	114	23.1	0.9	3.5
		89	ALPRON Inc.	ALPRON	Alpron Whey Protein WPC	Milk Cocoa (with Chocolate Chips)		30	115	23.9	1.1	2.5
		90	ALPRON Inc.	ALPRON	Alpron Whey Protein WPC	Plain Grass-fed		30	120	24	1.7	1.8
		91	ALPRON Inc.	ALPRON	ALPRON WPI Whey Protein	Chocolate		30	113	26.5	0.4	1
		92	ALPRON Inc.	ALPRON	ALPRON WPI Whey Protein	Strawbery		30	112	26.9	0.2	0.8
		93	ALPRON Inc.	ALPRON	ALPRON WPI Whey Protein	Plan		30	110	25.5	0.2	0.8
		94	ALPRON Inc.	ALPRON	PRO WPI Whey Protein	Chocolate		30	110	24.3	0.3	2.4
		95	ALPRON Inc.	ALPRON	PRO WPI Whey Protein	Fresh Banana		30	109	24.2	0.3	2.3
		96	ALPRON Inc.	ALPRON	PRO WPI Whey Protein	Yogurt		30	108	24.2	0.2	2.5
		97	ALPRON Inc.	ALPRON	PRO WPI Whey Protein	Plain		30	110	25.7	0.2	1.3
		98	ALPRON Inc.	ALPRON	ALPRON SLIM SOY Soy Protein	Chocolate		30	113	24	1.4	1.6
		99	ALPRON Inc.	ALPRON	ALPRON THE BUILD WPI Whey Protein	Royal Milk Tea		30	113	24.1	0.4	3.4
		100	ALPRON Inc.	ALPRON	ALPRON THE BUILD WPI Whey Protein	Rich Chocolate		30	111	23.8	0.4	3
		101	ALPRON Inc.	ALPRON	ALPRON THE BUILD WPI Whey Protein	Yogurt		30	112	24.1	0.4	2.9
		102	ALPRON Inc.	ALPRON	ALPRON THE BUILD WPI Whey Protein	Mixed Berries		30	111	24.1	0.3	3
		103	ALPRON Inc.	ALPRON	ALPRON THE BUILD WPI Whey Protein	Strawberry & Milk		30	111	24.4	0.3	2.7
		104	ALPRON Inc.	ALPRON	EX-BODY MAKE WPI PROTEIN	Chocolate		30	116	25.5	0.9	1.7
		105	ALPRON Inc.	IZUMO	IZMO BULK UP WHEY PROTEIN MAX	Bitter Chocolate		32	119	25.4	0.4	3.5
		106	ALPRON Inc.	IZUMO	IZMO BULK UP WHEY PROTEIN MAX	Strawberry		32	121	25	0.6	4
		107	ALPRON Inc.	IZUMO	IZMO ATHLETE PROTEIN BIO	Chocolate Milk		32	116	21	0.9	7.3
		108	ALPRON Inc.	IZUMO	IZMO BEAUTY WPI PROTEIN	Cacao Milk		30	113	21.6	0.1	5
		109	ALPRON Inc.	IZUMO	IZMO BEAUTY WPI PROTEIN	Mixed Berries		30	111	21.6	0.3	5.4
		110	Real Style Co.,Ltd.	be LEGEND	WPC	Honest Black Sesame Flavor		30	120.4	20.4	2.3	3.7
		111	Real Style Co.,Ltd.	be LEGEND	WPC	Natural		30	119.4	22.5	1.8	3.4
	★	112	Real Style Co.,Ltd.	be LEGEND	WPC	Intensely Delicious Chocolate Flavor		30	120.6	22.3	2	2.5
	★	113	Real Style Co.,Ltd.	be LEGEND	WPC	Very Very Berry Flavor		30	117.6	20.7	1.7	4.1
	★	114	Real Style Co.,Ltd.	be LEGEND	WPC	Sonna Banana Flavor		30	122	21.5	2.3	3.9
	★	115	Real Style Co.,Ltd.	be LEGEND	WPC	First Love Strawberry Flavor		30	119.9	21.1	2	4.6
		116	Real Style Co.,Ltd.	be LEGEND	WPC	Mellow Melon Flavor		30	119.6	22.1	1.8	3.7
	★	117	Real Style Co.,Ltd.	be LEGEND	WPC	Matcha Cha Cha Cha Flavor		30	117.7	21.9	1.8	3.8
	★	118	Real Style Co.,Ltd.	be LEGEND	WPC	Pichi Pichi Happy Peach Flavor		30	120	21.9	1.7	3.3
	★	119	Real Style Co.,Ltd.	be LEGEND	WPC	WPC GO GO Mango Flavor		30	118.2	20	1.7	6
	★	120	Real Style Co.,Ltd.	be LEGEND	WPC	Yogurt Flavor (Shake well)		30	120.9	21.6	1.8	3.6
		121	Real Style Co.,Ltd.	be LEGEND	WPC	Refreshing Citrus Flavor		30	120.9	20.8	1.8	5.4
		122	Real Style Co.,Ltd.	be LEGEND	WPC	Koala Koarashi, Osaka Coffee Shop Mix Juice, Flavor		29	115.4	21	1.8	3.9
		123	Real Style Co.,Ltd.	be LEGEND	WPC	Kumamon Ver. Mikan (Mandarin Orange) Flavor		29	114	20	1.5	5.5
		124	Real Style Co.,Ltd.	be LEGEND	WPC	Peko-Chan Milky Flavor		30	120.9	21.3	2.2	4.1
		125	Real Style Co.,Ltd.	be LEGEND	WPC	Peko-Chan Milky Flavor		30	117.4	20.8	2.1	4.5
	★	126	Real Style Co.,Ltd.	be LEGEND	WPC	Passion Fruit Flavor		30	118.8	21.2	1.7	4.2
		127	Real Style Co.,Ltd.	be LEGEND	WPC	SWEAT START Flavor		30	118	21.2	1.7	3.9
		128	Real Style Co.,Ltd.	be LEGEND	WPC	GENMATSU		30	118.2	23	1.4	3
		129	Real Style Co.,Ltd.	be LEGEND	WPC	Come On! Lemon Flavor		30	119.7	20.6	1.7	5.4
		130	Real Style Co.,Ltd.	be LEGEND	WPC	It's My Lime		30	117	20.2	1.6	6.1
	★	131	Real Style Co.,Ltd.	be LEGEND	WPC	Oni Lemon Flavor		30	118.8	20.2	1.6	5.7
		132	Real Style Co.,Ltd.	be LEGEND	WPC	Oh! my Gateau Chocolat Flavor		30	120	21	2.3	3.8
		133	Real Style Co.,Ltd.	be LEGEND	WPC	Umamusume Pretty Derby Crash Apple Flavor		30	115.8	21.8	1.7	2.3
		134	Real Style Co.,Ltd.	be LEGEND	WPC	Granblue Fantasy Salted Caramel Flavor		30	115	20	1.4	5.7
	★	135	Real Style Co.,Ltd.	be LEGEND	WPC	Lelele Lemon Flavor		30	112.2	24.2	0.1	3.6
	★	136	Real Style Co.,Ltd.	be LEGEND	WPC	Refreshing Grapefruit Flavor		30	111.6	23.7	0.2	3.8
	★	137	Real Style Co.,Ltd.	be LEGEND	WPC	Shake and Yogurt Flavor		30	110.1	23.3	0.1	4
		138	Real Style Co.,Ltd.	be LEGEND	Soy Protein Weight Down	Rich Banana Latte Flavor		30	114.5	21.8	0.9	4.9
		139	Real Style Co.,Ltd.	be LEGEND	Soy Protein Weight Down	Rich Cocoa Flavor		30	114.4	22.2	1.2	4.1
		140	Real Style Co.,Ltd.	be LEGEND	Soy Protein Weight Down	Mild Yogurt Flavor		30	122.7	21.6	2.4	3.7
	★	141	NatureLab. Co., Ltd.	CLEVER MUSCLE	WPI MUSCLE PROTEIN	Mixed Berry		30	109	24	0.187	3
	★	142	NatureLab. Co., Ltd.	CLEVER MUSCLE	WPI MUSCLE PROTEIN	Chocolate		30	109	24.4	0.48	2.19
	★	143	NatureLab. Co., Ltd.	CLEVER MUSCLE	WPI MUSCLE PROTEIN	Yogurt		30	109	24.4	0.18	2.46
	★	144	NatureLab. Co., Ltd.	CLEVER MUSCLE	WHEY PROTEIN MUSCLE	GRAPE		25	89	20	0	2.78
	★	145	NatureLab. Co., Ltd.	CLEVER MUSCLE	WHEY PROTEIN MUSCLE	Salt Lemon		25	91	20	0	2.1
	★	146	NatureLab. Co., Ltd.	CLEVER MUSCLE	WHEY PROTEIN MUSCLE	Peach Tea		25	90.3	20	0	2.6
	★	147	NatureLab. Co., Ltd.	CLEVER MUSCLE	WHEY PROTEIN MUSCLE	Acerola		25	90.5	20	0	2
	★	148	NatureLab. Co., Ltd.	CLEVER MUSCLE	WHEY PROTEIN MUSCLE	Muscat		25	90.8	20	0	2.55
	★	149	DNS	DNS	Whey Protein SP	Fruit Mix Flavor		34	132	26.9	1.4	3.4
	★	150	DNS	DNS	Whey Protein SP	Chocolate Flavor		34	132	26.9	1.4	2.9
	★	151	DNS	DNS	Whey Protein SP	Yogurt Flavor		34	132	26.5	1.3	3.6
	★	152	DNS	DNS	Whey Protein Glutamine Plus	Chocolate Flavor		33	136	24.9	2	4.5
	★	153	DNS	DNS	Whey Protein Glutamine Plus	Strawberry Flavor		33	138	24.9	2.6	3.8
	★	154	DNS	DNS	Whey Protein HMB & Creatine	Bitter Chocolate Flavor		35	137	24.8	2.1	4.6
	★	155	DNS	DNS	Whey Protein HMB & Creatine	Energy Drink Flavor		35	135	24.2	1.9	5.3
		156	DNS	DNS	DNS The Protein, Whey & Soy	Cocoa Flavor		30	116	21.2	1.8	3.8
		157	DNS	DNS	DNS The Protein, Whey & Soy	Milk tea Flavor		30	115	21	1.6	4.1
	★	158	DNS	DNS	Protein Whey 100	Premium Chocolate Flavor		35	142	24.2	2.9	4.7
		159	DNS	DNS	Protein Whey 100	Premium Strawberry Milk Flavor		35	142	24	2.7	5.3
	★	160	DNS	DNS	Protein Whey 100	Premium Cafe au Lait Flavor		35	138	24.2	2.4	4.7
	★	161	DNS	DNS	Protein Whey 100	Premium Matcha Flavor		35	138	24.6	1.9	5.2
	★	162	DNS	DNS	Protein Whey 100	Premium Banana au Lait Flavor		35	139	24.5	2.2	5.3
	★	163	DNS	DNS	Protein Whey 100	Premium Rich Vanilla Flavor		35	141	24.2	2.3	5.8
	★	164	DNS	DNS	Protein Whey 100	Premium Tropical Mango Flavor		35	138	24.5	2.1	5.3
		165	DNS	DNS	Protein Whey 100	Premium Lemon Flavor		35	133	24	1.9	5.2
	★	166	DNS	DNS	Protein Whey 100	Plain Flavor		33	127	24.9	1.8	2.8
		167	DNS	DNS	Protein Whey 100	Ramune Flavor		35	134	24.9	1.3	5.9
	★	168	DNS	DNS	Whey Protein Clear Taste	Sports Drink Flavor		25	95	20.3	0.2	2.9
	★	169	DNS	DNS	Whey Protein Clear Taste	Lychee flavor		25	92	20.3	0	2.4
	★	170	DNS	DNS	Protein, Casein & Whey	Milk Flavor		33	130	25.4	1.2	4.3
		171	DNS	DNS	WHEY PROTEIN ISOLATE STOIC	Plain		25	94	23.1	0.1	0.1
	★	172	MYPROTEIN JAPAN K.K.	MYPROTEIN	Impact Whey Protein	Unflavoured		30	114	23	1.9	1.8
	★	173	MYPROTEIN JAPAN K.K.	MYPROTEIN	Impact Whey Protein	MARVEL Chocolate Peanut Pretzel		30	110	19	1.7	3.8
	★	174	MYPROTEIN JAPAN K.K.	MYPROTEIN	Impact Whey Protein	Cookies & Cream		30	114	23	2.9	1.8
		175	MYPROTEIN JAPAN K.K.	MYPROTEIN	Impact Whey Protein	Taro Milk		25	93	19	1.2	1.4
		176	MYPROTEIN JAPAN K.K.	MYPROTEIN	Impact Whey Protein	Honey		30	112	21	1.7	3.5
		177	MYPROTEIN JAPAN K.K.	MYPROTEIN	Impact Whey Protein	Mango Grapefruit Coconut		30	111	21	1.9	2.6
	★	178	MYPROTEIN JAPAN K.K.	MYPROTEIN	Impact Whey Protein	Mont Blanc		30	112	22	1.8	2.1
		179	MYPROTEIN JAPAN K.K.	MYPROTEIN	Impact Whey Protein	Hong Kong Milk Tea		30	113	22	1.7	2.8
	★	180	MYPROTEIN JAPAN K.K.	MYPROTEIN	Impact Whey Isolate	Unflavored		25	93	23	0.1	0.6
	★	181	MYPROTEIN JAPAN K.K.	MYPROTEIN	Clear Whey Protein	tropical Dragonfruit		25	88	19	0.1	2.5
		182	MYPROTEIN JAPAN K.K.	MYPROTEIN	Clear Whey Protein	Marvel Black Panther Blue Raspberry		25	85	20	0	1.6
		183	MYPROTEIN JAPAN K.K.	MYPROTEIN	Clear Whey Protein	Spider-Man Raspberry & Strawberry		25	85	21	0	0.6
		184	MYPROTEIN JAPAN K.K.	MYPROTEIN	Clear Whey Protein	- Hulk - Green Plum & Kiwi		25	86	20	0	1.1
		185	MYPROTEIN JAPAN K.K.	MYPROTEIN	Clear Whey Protein	Pink Grapefruit		26.8	90	21	0.1	1.7
		186	MYPROTEIN JAPAN K.K.	MYPROTEIN	Clear Whey Protein	Melon Cream Soda		25	85	20	0.25	0.9
	★	187	MYPROTEIN JAPAN K.K.	MYPROTEIN	Clear Whey Protein	Apple		25	87	20	0.25	1.2
		188	MYPROTEIN JAPAN K.K.	MYPROTEIN	Vegan Protein Blend	Chocolate Salted Caramel		30	103	20	0.7	2.4
		189	MYPROTEIN JAPAN K.K.	MYPROTEIN	Vegan Protein Blend	Unflavoured		30	102	24	0.3	0.5
		190	MYPROTEIN JAPAN K.K.	MYPROTEIN	Impact Soy Protein	Unflavoured		30	108	27	0.5	0.5
		191	MYPROTEIN JAPAN K.K.	MYPROTEIN	Pea Protein Isolate	Unflavoured		30	116	24	1.7	0.8
		192	MYPROTEIN JAPAN K.K.	MYPROTEIN	Slow-Release Casein	Iced Latte		30	107	23	0.25	2.7
		193	MYPROTEIN JAPAN K.K.	MYPROTEIN	Slow-Release Casein	Unflavoured		30	105	25	0.4	1.4
		194	MYPROTEIN JAPAN K.K.	MYPROTEIN	Slow-Release Casein	Milk Tea		30	101	22	0.25	1.9
		195	MYPROTEIN JAPAN K.K.	MYPROTEIN	Slow-Release Casein	Brown Sugar Milk Tea		30	103	23	0.25	2.2
		196	MYPROTEIN JAPAN K.K.	MYPROTEIN	Slow-Release Casein	Matcha Latte		30	106	24	0.25	1.6
		197	MYPROTEIN JAPAN K.K.	MYPROTEIN	Slow-Release Casein	Hokkaido Milk		30	108	24	0.7	1.5
	★	198	Optimum Nutrition	Optimum Nutrition	Gold Standard 100% Whey	Extreme Milk Chocolate		32	126	24	1.5	13
		199	Optimum Nutrition	Optimum Nutrition	Gold Standard 100% Whey	Double Rich Chocolate		30.4	117	24	1	3
		200	Optimum Nutrition	Optimum Nutrition	Gold Standard 100% Whey	Cookies & Cream		33	121	24	1	4
		201	Optimum Nutrition	Optimum Nutrition	Gold Standard 100% Whey	Alphonso Mango		31	119	24	1	2
	★	202	Optimum Nutrition	Optimum Nutrition	Gold Standard 100% Whey	Delicious Strawberry		31	117	24	1	10
	★	203	Optimum Nutrition	Optimum Nutrition	Gold Standard 100% Whey	Vanilla Ice Cream		31	121	24	1	4
	★	204	Optimum Nutrition	Optimum Nutrition	Gold Standard 100% Whey	Mocha Cappuccino		32	117	24	1	3
	★	205	Optimum Nutrition	Optimum Nutrition	Gold Standard 100% Isolate	Chocolate Bliss		31	109	25	0.5	1
	★	206	ULTORA Inc.	ULTORA	WHEY DIET PROTEIN	Chocolate		30	117	22.1	1.9	3.4
	★	207	ULTORA Inc.	ULTORA	WHEY DIET PROTEIN	MATCHA LATTE		30	116	22.9	1.4	3
		208	ULTORA Inc.	ULTORA	WHEY DIET PROTEIN	CLEAR STRAWBERRY		30	117	23.1	1.4	2.9
	★	209	ULTORA Inc.	ULTORA	WHEY DIET PROTEIN	COCONUT CHOCOLATE		30	114	22.6	1.3	3.1
		210	ULTORA Inc.	ULTORA	WHEY DIET PROTEIN	FRUIT AU LAIT		30	118	22.8	1.7	3
	★	211	ULTORA Inc.	ULTORA	WHEY DIET PROTEIN	HOJICHA LATTE		30	119	23.1	1.41	3.33
		212	ULTORA Inc.	ULTORA	WHEY DIET PROTEIN	COOKIES & CREAM		30	114	22.7	1.2	3.5
		213	ULTORA Inc.	ULTORA	Slow Diet Protein	Azuki Milk		30	116	21.7	1.6	3.6
		214	ULTORA Inc.	ULTORA	Slow Diet Protein	CLEAR YOGURT		30	114	21.5	1.5	4
		215	ULTORA Inc.	ULTORA	Slow Diet Protein	KUROGOMA KINAKO		30	116	20.6	1.9	4.5
		216	ULTORA Inc.	ULTORA	Slow Diet Protein	CAFE LATTE		30	114	21.3	1.7	4
		217	ULTORA Inc.	ULTORA	Slow Diet Protein	BLUEBERRY		30	113	20.2	1.6	5.3
		218	ULTORA Inc.	ULTORA	Clear Fresh Protein	Pineapple		30	100.2	21	0.1	4.4
		219	ULTORA Inc.	ULTORA	Clear Fresh Protein	Grape		30	101.2	21	0.1	4.4
		220	VALX Inc.	VALX	Whey Protein WPC	Chocolate		30	118	22.1	1.7	3.5
		221	VALX Inc.	VALX	Whey Protein WPC	Cafe au lait		30	117	22	1.5	3.7
		222	VALX Inc.	VALX	Whey Protein WPC	Berry		30	117	22	1.5	3.9
		223	VALX Inc.	VALX	Whey Protein WPC	Yogurt		30	117	21.9	1.4	4.1
		224	VALX Inc.	VALX	Whey Protein WPC	Banana		30	116	21.4	1.2	4.7
		225	VALX Inc.	VALX	Whey Protein WPC	Matcha		30	117	21.6	1.5	4.1
		226	VALX Inc.	VALX	Whey Protein WPC	Caramel Macchiato		30	123	22.1	2.2	3.6
		227	VALX Inc.	VALX	Whey Protein WPC	Royal Milk Tea		30	120	21.2	2.1	3.9
	★	228	VALX Inc.	VALX	Whey Protein WPI Perfect	Chocolate		25	94	21.6	0.2	1.5
	★	229	VALX Inc.	VALX	Whey Protein WPI Perfect	Plain		25	94	23	0.2	0.08
	★	230	VALX Inc.	VALX	Whey Protein WPI Perfect	Lychee Yogurt		25	94	21.8	0.1	1.3
	★	231	VALX Inc.	VALX	Whey Protein WPI Perfect	Banana		25	95	22.1	0.3	1.1
	★	232	VALX Inc.	VALX	Whey Protein WPI Perfect	Strawberry		25	94	21.6	0.1	1.5
	★	233	Meiji Co., Ltd.	SAVAS	SAVAS MUSCLE ELITE ACID	Cocoa		28	105	20	1.6	3.2
	★	234	Meiji Co., Ltd.	SAVAS	SAVAS MUSCLE ELITE ACID	Vanilla		28	111	20	1.8	3.4
	★	235	Meiji Co., Ltd.	SAVAS	SAVAS MUSCLE ELITE ACID	Yogurt		28	107	20	1.7	3.3
	★	236	Meiji Co., Ltd.	SAVAS	SAVAS Whey Protein 100	Rich Chocolat		28	108	19.5	2	3.7
	★	237	Meiji Co., Ltd.	SAVAS	SAVAS Whey Protein 100	Matcha		28	112	19.2	1.8	5
	★	238	Meiji Co., Ltd.	SAVAS	SAVAS Whey Protein 100	Milk Tea		28	110	20	1.8	3.5
	★	239	Meiji Co., Ltd.	SAVAS	SAVAS Whey Protein 100	Vanilla Ice Cream		28	109	20	1.8	3.3
	★	240	Meiji Co., Ltd.	SAVAS	SAVAS Whey Protein 100	Banana		28	111	20	1.8	3.6
	★	241	Meiji Co., Ltd.	SAVAS	SAVAS Whey Protein 100	Strawberry		28	110	20	1.8	3.9
		242	Meiji Co., Ltd.	SAVAS	SAVAS Whey Protein 100	Refreshing Fruity		28	110	20	1.7	3.9
	★	243	Meiji Co., Ltd.	SAVAS	Savas Aqua Whey Protein 100	Grapefruit		28	103	20	0.2	5.8
	★	244	Meiji Co., Ltd.	SAVAS	Savas Aqua Whey Protein 100	Lemon		28	99	20	0.2	5.3
	★	245	Meiji Co., Ltd.	SAVAS	SAVAS Casein & Whey MPC100	Cocoa		30	102	20	0.9	4.1
		246	Meiji Co., Ltd.	SAVAS	SAVAS Soy Protein 100	Cocoa		28	103	20	1.4	3
		247	Meiji Co., Ltd.	SAVAS	SAVAS Soy Protein 100	Milk Tea		28	106	20	1.2	4
		248	Meiji Co., Ltd.	SAVAS	SAVAS Soy Protein 100	Cafe Latte		28	106	20	1.3	3.8
		249	Meiji Co., Ltd.	SAVAS	SAVAS PRO ADVANCED WHEY PROTEIN PREMIUM			32	120	22.9	1.5	3.6
	★	250	Meiji Co., Ltd.	SAVAS	SAVAS PRO Weight Down	Chocolete		28	96	20	1.3	1.6
	★	251	Meiji Co., Ltd.	SAVAS	SAVAS PRO Weight Down	Yogurt		28	101	20	1.3	2.6
	★	252	Meiji Co., Ltd.	SAVAS	SAVAS PRO WPI CLEAR			21	78	19.4	0	0.2
	★	253	Nippon Shinyaku Co., Ltd.	WINZONE	WINZONE WHEY PROTEIN PERFECT CHOICE	NATURAL MILK		29	114	20.9	1.8	3.6
	★	254	Nippon Shinyaku Co., Ltd.	WINZONE	WINZONE WHEY PROTEIN PERFECT CHOICE	Mild Chocolate		29	114	21	1.9	3.1
		255	Nippon Shinyaku Co., Ltd.	WINZONE	WINZONE WHEY PROTEIN PERFECT CHOICE	Rich Banana		29	114	20.7	1.8	3.8
		256	Nippon Shinyaku Co., Ltd.	WINZONE	WINZONE WHEY PROTEIN PERFECT CHOICE	Sour Strawberry		29	114	20.7	1.8	3.7
	★	257	Nippon Shinyaku Co., Ltd.	WINZONE	WINZONE WHEY PROTEIN PERFECT CHOICE	Ripe Mango Milk		29	114	20.5	1.9	3.9
	★	258	Nippon Shinyaku Co., Ltd.	WINZONE	WINZONE WHEY PROTEIN PERFECT CHOICE	Authentic Matcha		29	115	20.9	1.9	3.5
	★	259	Nippon Shinyaku Co., Ltd.	WINZONE	WINZONE WHEY PROTEIN PERFECT CHOICE	Rich Chocolate		35	135	22.3	2.3	6.2
	★	260	Nippon Shinyaku Co., Ltd.	WINZONE	WINZONE WHEY PROTEIN PERFECT CHOICE	Hokkaido Milk Tea		35	133	20.9	1.5	9
	★	261	Nippon Shinyaku Co., Ltd.	WINZONE	WINZONE WHEY PROTEIN PERFECT CHOICE	Premium Vanilla		29	111	20.9	1.5	3.5
	★	262	Nippon Shinyaku Co., Ltd.	WINZONE	WINZONE WHEY PROTEIN PERFECT CHOICE	Refreshing Sour Pine		30	116	20.7	1.6	4.6
	★	263	Nippon Shinyaku Co., Ltd.	WINZONE	WINZONE WHEY PROTEIN PERFECT CHOICE	Mellow Cafe au Lait		35	134	21	1.7	8.7
		264	Peak Performance Nutrition	PPN	730'CASEIN PROTEIN	RICH CARAMEL		25	91	19.35	0.375	2.55
	☆	265	Morinaga & Co., Ltd.	weiider	Muscle Fit Protein Plus	Café au Lait		30	108	21.7	1.05	3
	☆	266	Morinaga & Co., Ltd.	weiider	Muscle Fit Protein Plus	MORINAGA Cocoa		30	114	23.3	0.8	3.5
	☆	267	Morinaga & Co., Ltd.	weiider	Muscle Fit Protein Plus	MORINAGA Vanilla		30	115	22.8	1.25	3.1
	☆	268	Morinaga & Co., Ltd.	weiider	Muscle Fit Protein Plus	MORINAGA RAMUNE		30	115	20	0.8	7
	☆	269	Morinaga & Co., Ltd.	weiider	Muscle Fit Protein Plus	MORINAGA MILK CARAMEL		30	114	20	1	6.3
		270	BodyPlus International K.K.	HALEO	BIG WHEY	Natural		28	111.7	21.5	1.7	2.7
		271	BodyPlus International K.K.	HALEO	BIG WHEY	GREEK YOGURT		30	120.6	21	1.2	5.5
		272	BodyPlus International K.K.	HALEO	BIG WHEY	CHOCO MILK		28	114	20.1	1.8	4.2
		273	BodyPlus International K.K.	HALEO	BIG WHEY	STRAWBERRY SHAKE		28	114.8	20	1.9	4.4
		274	BodyPlus International K.K.	HALEO	BIG WHEY	BLUEBERRY CREAM		28	112.6	20.1	1.5	4.6
		275	BodyPlus International K.K.	HALEO	BIG WHEY	CHOC ALMOND		28	112.3	20.3	1.8	3.7
		276	BodyPlus International K.K.	HALEO	BIG WHEY	STRAWBERRY CAKE		28	108.4	20.3	1.3	3.8
		277	BodyPlus International K.K.	HALEO	ISOPRO	Natural		25	94.3	21.6	0.4	1
		278	BodyPlus International K.K.	HALEO	ISOPRO	Almond Chocolate		25	94	20.3	0.5	2.1
		279	BodyPlus International K.K.	HALEO	ISOCORE BLACK OPS	SMOOTH VANILLA		28.5	113.3	20.3	1.5	4.7
		280	BodyPlus International K.K.	HALEO	ISOCORE BLACK OPS	Cocoa Mousse		25	94.1	19.7	0.5	2.7
		281	BodyPlus International K.K.	HALEO	ISOCORE BLACK OPS	Strawberry Whip		25	94.6	19.2	0.6	3.1
		282	BodyPlus International K.K.	HALEO	ISOCORE BLACK OPS	Tropical Fruit		25	93.4	19.4	0.2	3.5
		283	BodyPlus International K.K.	HALEO	BIG WHEY STRAIGHT	Hokkaido Pumpkin		30	115.1	21.2	1.5	4.8
		284	BodyPlus International K.K.	HALEO	BIG WHEY STRAIGHT	Natural		30	118.8	23.2	1.6	3.1
		285	BodyPlus International K.K.	HALEO	BIG WHEY STRAIGHT	Ghana Chocolate		30	115.6	21.8	1.8	3.7
		286	BodyPlus International K.K.	HALEO	BIG WHEY STRAIGHT	Uji Matcha		30	116	21.8	1.6	4
		287	BodyPlus International K.K.	HALEO	BIG WHEY STRAIGHT	Brazil Coffee		30	115.6	21.8	1.4	4.1
		288	Norm Co., Ltd.	NORM	NORM Whey Protein	Yogurt		30	118.8	22.02	1.53	4.2
		289	Norm Co., Ltd.	NORM	NORM Whey Protein	Strawberry		30	115.8	21.27	1.44	4.47
		290	Norm Co., Ltd.	NORM	NORM Whey Protein	Pink Grapefruit		30	115.2	20.7	1.7	4.7
		291	Norm Co., Ltd.	NORMPRO	NORM Pro Protein			27.5	99.83	20.3	0.036	3.88
PP4		292	MYPROTEIN JAPAN K.K.	MYPROTEIN	Clear Whey Mass Gainer	Apple		132	483	37	7	68
		293	MYPROTEIN JAPAN K.K.	MYPROTEIN	Clear Whey Mass Gainer	Pineapple		133	471	36	7	65
		294	MYPROTEIN JAPAN K.K.	MYPROTEIN	Clear Whey Mass Gainer	Raspberry Lemonade		133	478	37	7	67
		295	MYPROTEIN JAPAN K.K.	MYPROTEIN	Impact Weight Gainer	Hokkaido Milk		100	391	50	6.9	50
PP5		296	MYPROTEIN JAPAN K.K.	MYPROTEIN	Impact Weight Gainer	Chocolate Smooth		100	388	31.4	6.2	50
		297	MYPROTEIN JAPAN K.K.	MYPROTEIN	Impact Weight Gainer	Iced Latte		100	384	30	5.5	52
		298	MYPROTEIN JAPAN K.K.	MYPROTEIN	Impact Weight Gainer	Strawberry		100	372	29	5.5	51
		299	MYPROTEIN JAPAN K.K.	MYPROTEIN	Impact Weight Gainer	Brown Sugar Milk Tea		100	372	29	5.5	51
PP6		300	Ezaki Glico Co., Ltd.	POWER PRODUCTION	MAXLOAD WEIGHT UP	CHOCOLATE		63	236	23.7	2.6	31.8
		301	BodyPlus International K.K.	HALEO	LEAN GAINER	Milk Chocolate		70	288.4	20.4	5.2	40
		302	BodyPlus International K.K.	HALEO	LEAN GAINER	Strawberry Milk		70	301.7	19.2	5.9	43
		303	BodyPlus International K.K.	HALEO	HYPER RELOAD	Orange Lemon		70	267	24.1	0.4	41.7
★Products awarded the INFORMEDCHOICE certification (August 1, 2025) ☆Products listed on the website for sports supplement information for anti-doping (August 1, 2025)
